# Supplementary material for: Identifying Dopamine D3 Receptor Ligands through Virtual Screening and Exploring the Binding Modes of Hit Compounds
Source: Molecules. 2023 Jan 5;28(2):527. doi: 10.3390/molecules28020527 (PMC9862751; doi:10.3390/molecules28020527)
Supplement: Supplementary file 1 [file molecules-28-00527-s001.zip]

Archive with 1 entries (1 files):
- molecules-2090693-supplementary.pdf
